# Supplementary material for: A multistage Plasmodium CRL4WIG1 ubiquitin ligase is critical for the formation of functional microtubule organization centers in microgametocytes
Source: mBio. 2024 Aug 29;15(10):e01672-24. doi: 10.1128/mbio.01672-24 (PMC11481892; doi:10.1128/mbio.01672-24)
Supplement: Table S4 — Oligonucleotides used in this study. [file mbio.01672-24-s0008.xlsx]

## Sheet: Sheet1
Primer name	Sequence 5' to 3'
P. berghei
GW1	CATACTAGCCATTTTATGTG
GW2	CTTTGGTGACAGATACTAC
CUL4-HA F	TAAATAGAGAATTTATATTTTTTCAAAATGATCTTTATCATTACGAACTAAAGGCGCATAACGATACCAC
CUL4-HA R	AAAAGATAGAGAAATGTCTTCTGAAAAATAAAAATCACCCTCCTCATATTCCGCCTACTGCGACTATAGA
CUL4-HA QCR1	ACACTGATGGCGAAACACAA
CUL4-HA QCR2	TGTGTAATATGCACGGTTCA
DDB1-HA F	GAACCTTTGAAAATTTTATTTTAGACATTGAAAATTTGTGTAGTTTTTTAAAGGCGCATAACGATACCAC
DDB1-HA R	GTAACAAAAAAAAAAAATCGAAAAAAAAGTAAAACAAGGAAATCCAACTACCGCCTACTGCGACTATAGA
DDB1-HA QCR1	AGGGGTTGTAGATGGGGAACT
DDB1-HA QCR2	TCCCCATCTCATAAAGCGGGCA
WIG1-HA F	GATACAATACTCGATCATCGAATAACAACGGAAGCAGAAGTTTTATTATAAAGGCGCATAACGATACCAC
WIG1-HA R	ATCAAATTATATAAATTATATCTCTAGAAATACTATACTTTCGAAAAGTT CCGCCTACTGCGACTATAGA
WIG1-HA QCR1	ACGGAAATGCCAATAGCCGACA
WIG1-HA QCR2	TGCTCAAAGAAGCCCACACA
WIG1-GD F	CACTAATAGAATAACAAGCCATTTATTTAATTATGAAAATTTAGCGCATC CCGCCTACTGCGACTATAGA
WIG1-GD R	ATCAAATTATATAAATTATATCTCTAGAAATACTATACTTTCGAAAAGTTAAGGCGCATAACGATACCAC
WIG1-GD QCR1	TGTCGGCTATTGGCATTTCCGT
WIG1-GD QCR2	TCTTACTAATCGAACCGCACCA
qPCR wig1-gd F	ACTAGTGATCAATCTGCTAAC
qPCR wig1-gd R	ATCTAACACTTCTATGTGTGC
qPCR wig1-5' F	ACATCAGGAATAGATGGGTTT
qPCR wig1-5' R	AGTGTCCTTCGGTAAGTTAAT
qPCR histone3 F	CAAGGAAATCAGCTCCAA
qPCR histone3 R	GCCATAACTGCTGATGAT
qPCR tubulin F	GACTTAGAACCCACTGTG
qPCR tubulin R	CCTGTACAATTGTCAGCT
P. falciparum
Primer 1	ACTTTTTAAAAAGGAAAAAATATGCG
Primer 2	GAACATGCTAATATTTATATGAACAC
Primer 3	CAATTTCACACAGGAAACAGC
Primer 4	TCGGTCTTGACAAAAAGAACC
